# Supplementary material for: Facilitating high throughput collections-based genomics: a comparison of DNA extraction and library building methods
Source: Sci Rep. 2025 Feb 19;15:6013. doi: 10.1038/s41598-025-88443-0 (PMC11839992; doi:10.1038/s41598-025-88443-0)
Supplement: Supplementary file 2 — Supplementary Material 2 [file 41598_2025_88443_MOESM2_ESM.xlsx]

## Sheet: SI.table1
Alignment Statistics							Nuclear								Mt
Sample	Species	Extraction	Library	PCR cycles	Raw Reads	Collapsed reads	% collapsed reads	Mapped Reads	Unique Q30 reads	Duplication rate	Q30 Endocontent	Q30 GC content	Q30 Read length	Q30 Mapped Bases	Q30 mapped bases/raw reads	Mapped Reads	Unique Q30 Reads	Duplication rate	Q30 Endocontent	Q30 GC content	Q30 Read length	Q30 Mapped Bases	Predicted X coverage		SI table:1
1	Bombus pascorum	P	IDT	8	313027	170379	54.4295	140902	98008	30.4424	31.3098	37.85	58.89	5.77169e+06	18.4383	66	51	22.7273	0.0162925	18.75	55.14	2812.14	0.128385		Alignment statistics for all samples incorporated into the analysis. Endogenous content calculated: number of unique q3o reads mapped to reference genome/ total number of collapsed reads.
1	Bombus pascorum	R	IDT	8	22451085	17633861	78.5435	14614231	10093491	30.9338	44.9577	38.04	64.32	6.49213e+08	28.9168	4505	2809	37.6471	0.0125116	22.33	57.01	160141	7.31104
2	Rhagonycha fulva	P	IDT	10	710794	509319	71.6549	204664	119585	41.5701	16.8241	32.07	57.74	6.90484e+06	9.71426	246	214	13.0081	0.0301072	24.2	49.68	10631.5	0.601058
2	Rhagonycha fulva	R	IDT	13	11774625	7777347	66.0518	3177952	1884768	40.6924	16.007	30.97	56.6	1.06678e+08	9.05998	5319	3836	27.8812	0.0325785	22.62	51.69	198283	11.21
3	Rhagonycha fulva	P	IDT	13	3381171	2651179	78.4101	1193130	658610	44.7998	19.4788	31.23	54.1	35630801	10.538	1410	1155	18.0851	0.0341598	25.24	53.35	61619.2	3.48368
3	Rhagonycha fulva	R	IDT	13	3168647	2496968	78.8023	1572842	892573	43.2509	28.1689	30.99	56.49	5.04214e+07	15.9126	1995	1669	16.3409	0.0526723	24.3	55.76	93063.4	5.26139
4	Rhagonycha fulva	P	IDT	10	1084068	846772	78.1106	574151	333437	41.9252	30.7579	33.27	63.91	2.131e+07	19.6574	507	459	9.46746	0.0423405	24.8	48.42	22224.8	1.25649
4	Rhagonycha fulva	R	IDT	13	8811762	5937106	67.3771	4143367	2453104	40.7944	27.839	32.09	68.49	1.68013e+08	19.0669	4495	3452	23.2036	0.0391749	22.92	53.64	185165	10.4684
5	Rhagonycha fulva	P	IDT	8	3898534	2861271	73.3935	2154997	1187359	44.9021	30.4566	32.91	65.52	7.77958e+07	19.9551	9769	5939	39.2057	0.152339	27	61.79	366971	20.7469
5	Rhagonycha fulva	R	IDT	9	1523043	949353	62.3326	665058	388098	41.6445	25.4817	32.72	68.31	2.6511e+07	17.4066	3213	2452	23.685	0.160993	26.78	62.5	153250	8.66407
1	Bombus pascorum	P	NEB	7	1337140	1064243	79.591	637004	147441	76.854	11.0266	37.48	82.3947	12148361	9.08533	1043	676	35.187	0.0505557	15.65	88.5799	59880	2.73375
1	Bombus pascorum	R	NEB	7	947017	826780	87.3036	606493	130496	78.4835	13.7797	38.46	82.61	10780273	11.3834	739	400	45.8728	0.0422379	17.96	86.6975	34679	1.58323
2	Rhagonycha fulva	P	NEB	9	2119855	915532	43.1884	752793	123873	83.5449	5.84347	36.53	80.06	9.91727e+06	4.67828	324	161	50.3086	0.00759486	28.51	65.48	10542.3	0.596013
2	Rhagonycha fulva	R	NEB	10	1573933	1240754	78.8314	886487	180322	79.6588	11.4568	34.92	80.81	1.45718e+07	9.25822	438	285	34.9315	0.0181075	25.67	67.64	19277.4	1.08986
3	Rhagonycha fulva	P	NEB	10	1187339	1015870	85.5585	884545	59288	93.2973	4.99335	34.58	78.04	4.62684e+06	3.89681	166	82	50.6024	0.0069062	25.49	72.72	5963.04	0.337123
3	Rhagonycha fulva	R	NEB	11	939339	712049	75.8032	623785	38883	93.7666	4.1394	35.2	78.91	3.06826e+06	3.2664	96	72	25	0.00766496	23.53	69.89	5032.08	0.284491
4	Rhagonycha fulva	P	NEB	8	1167104	770102	65.984	613379	72781	88.1344	6.23603	36.85	102.08	7.42948e+06	6.36574	562	286	49.1103	0.0245051	23.05	74.79	21389.9	1.20929
4	Rhagonycha fulva	R	NEB	10	2287600	1051868	45.9813	883131	119487	86.4701	5.22325	41.15	101.32	1.21064e+07	5.29219	177	103	41.8079	0.00450254	29.43	60.17	6197.51	0.350379
5	Rhagonycha fulva	P	NEB	7	1004886	552614	54.9927	460874	79143	82.8276	7.87582	37.02	110.77	8.76667e+06	8.72404	1485	730	50.8418	0.0726451	25.36	96.52	70459.6	3.98347
5	Rhagonycha fulva	R	NEB	8	1113073	664320	59.6834	533597	112448	78.9264	10.1025	37.08	106.84	1.20139e+07	10.7935	1899	849	55.2923	0.0762753	26.49	91.51	77692	4.39236
1	Bombus pascorum	P	SCR	8	3345732	2753058	82.2857	2208701	1727709	21.7771	51.6392	39.38	62.3493	107721361	32.1966	1467	1195	18.5412	0.0357171	17.93	61.4703	73457	3.35359
1	Bombus pascorum	R	SCR	4	791350	693975	87.6951	557208	443192	20.462	56.0045	39.9	57.5366	25499772	32.2231	219	186	15.0685	0.0235041	22.92	51.6559	9608	0.438641
2	Rhagonycha fulva	P	SCR	8	2923914	2207220	75.4885	1902208	1290130	32.1772	44.1234	32.54	51.88	6.69319e+07	22.8912	4447	3527	20.6881	0.120626	23.98	47.44	167321	9.45957
2	Rhagonycha fulva	R	SCR	10	3912162	3155376	80.6556	2724828	1835240	32.6475	46.9111	32.47	50.86	9.33403e+07	23.859	6567	4933	24.882	0.126094	23.84	47.77	235649	13.3226
3	Rhagonycha fulva	P	SCR	10	3536576	2657505	75.1434	2378167	1578815	33.6121	44.6425	32.2	50.04	7.90039e+07	22.3391	3113	2629	15.5477	0.0743374	25.34	49.81	130950	7.40335
3	Rhagonycha fulva	R	SCR	10	2834103	2240633	79.0597	2041022	1372442	32.7571	48.426	31.65	51.8	7.10925e+07	25.0847	3013	2531	15.9973	0.0893052	24.18	51.47	130271	7.36491
4	Rhagonycha fulva	P	SCR	8	3831523	3111826	81.2164	2832296	2023439	28.5583	52.8103	33.82	66.54	1.3464e+08	35.14	7743	5206	32.7651	0.135873	25.3	48.92	254678	14.3983
4	Rhagonycha fulva	R	SCR	8	3295374	2802628	85.0473	2542578	1793551	29.4594	54.4263	33.09	65.27	1.17065e+08	35.5241	7882	5353	32.0858	0.16244	24.67	50.86	272254	15.392
5	Rhagonycha fulva	P	SCR	8	3001482	2123087	70.7346	1863620	1349615	27.581	44.965	34.68	76.82	1.03677e+08	34.5421	9826	6222	36.6782	0.207298	27.58	72.41	450535	25.4712
5	Rhagonycha fulva	R	SCR	10	3286466	2561978	77.9554	2264788	1561649	31.0466	47.5176	35.09	73.35	1.14547e+08	34.8541	12216	7173	41.2819	0.218259	27.79	69.84	500962	28.3222
SI table:1
Alignment statistics for all samples incorporated into the analysis. Endogenous content calculated: number of unique q30 reads mapped to reference genome/ total number of raw reads.

## Sheet: SI.table2
	Type	Cost per sample	Normalised price (nested within type)
R	Extraction	1.2	0.75
P	Extraction	1.6	1
NEB	Library build	32.67	0.784771
IDT	Library build	41.63	1
SCR modified	Library build	2	0.0480423
